# Supplementary material for: Investigating the mechanisms of Sini San in alleviating inflammatory responses via multi-omics and the BDNF/TrkB/PI3K/AKT signaling pathway in depressive model rats
Source: Front Psychiatry. 2025 Oct 17;16:1628634. doi: 10.3389/fpsyt.2025.1628634 (PMC12575371; doi:10.3389/fpsyt.2025.1628634)
Supplement: Supplementary file 1 [file Presentation1.zip]

Archive with 70 entries (65 files):
- Analysis of intestinal contents in terms of alpha diversity/
- Analysis of intestinal contents in terms of alpha diversity/Chao1_poc-test_Pvalue.xls
- Analysis of intestinal contents in terms of alpha diversity/Shannon_poc-test_Pvalue.xls
- Analysis of intestinal contents in terms of alpha diversity/Simpson_poc-test_Pvalue.xls
- Analysis of intestinal contents in terms of beta diversity/
- Analysis of intestinal contents in terms of beta diversity/PCA.png
- Analysis of intestinal contents in terms of beta diversity/PCOA.png
- Analysis of Rat Enterobacteriaceae PICRUSt2/
- Analysis of Rat Enterobacteriaceae PICRUSt2/PICRUSt2.PNG
- Category/
- Category/Family.png
- Category/Genus.png
- Category/Phylum.png
- Elisa.xlsx
- PCR.xlsx
- Western Blot/
- Western Blot/AKT-2.tif
- Western Blot/AKT-3.tif
- Western Blot/AKT.tif
- Western Blot/ASC-2.tif
- Western Blot/ASC-3.tif
- Western Blot/ASC.tif
- Western Blot/BDNF-2.tif
- Western Blot/BDNF-3.tif
- Western Blot/BDNF.tif
- Western Blot/Caspase-1-2.tif
- Western Blot/Caspase-1-3.tif
- Western Blot/Caspase-1.tif
- Western Blot/CREB-2.tif
- Western Blot/CREB-3.tif
- Western Blot/CREB.tif
- Western Blot/GAPDH-2.tif
- Western Blot/GAPDH-3.tif
- Western Blot/GAPDH-4.tif
- Western Blot/GAPDH-5.tif
- Western Blot/GAPDH-6.tif
- Western Blot/GAPDH-7.tif
- Western Blot/GAPDH-8.tif
- Western Blot/GAPDH.tif
- Western Blot/GSK3β-2.tif
- Western Blot/GSK3β-3.tif
- Western Blot/GSK3β.tif
- Western Blot/IL-18-2.tif
- Western Blot/IL-18-3.tif
- Western Blot/IL-18.tif
- Western Blot/IL-1β-2.tif
- Western Blot/IL-1β-3.tif
- Western Blot/IL-1β.tif
- Western Blot/NLRP3-2.tif
- Western Blot/NLRP3-3.tif
- Western Blot/NLRP3.tif
- Western Blot/p-AKT-2.tif
- Western Blot/p-AKT-3.tif
- Western Blot/p-AKT.tif
- Western Blot/p-CREB-2.tif
- Western Blot/p-CREB-3.tif
- Western Blot/p-CREB.tif
- Western Blot/p-GSK3β-2.tif
- Western Blot/p-GSK3β-3.tif
- Western Blot/p-GSK3β.tif
- Western Blot/p-PI3K-2.tif
- Western Blot/p-PI3K.tif
- Western Blot/PI3K-2.tif
- Western Blot/PI3K-3.tif
- Western Blot/PI3K.tif
- Western Blot/TNF-α-2.tif
- Western Blot/TNF-α.tif
- Western Blot/TrkB-2.tif
- Western Blot/TrkB-3.tif
- Western Blot/TrkB.tif
