# Supplementary material for: Investigating the mechanisms of Sini San in alleviating inflammatory responses via multi-omics and the BDNF/TrkB/PI3K/AKT signaling pathway in depressive model rats
Source: Front Psychiatry. 2025 Oct 17;16:1628634. doi: 10.3389/fpsyt.2025.1628634 (PMC12575371; doi:10.3389/fpsyt.2025.1628634)
Supplement: Supplementary file 1 [file Presentation1.zip › Analysis of intestinal contents in terms of alpha diversity/Simpson_poc-test_Pvalue.xls]

Group	M	H	P
H	0.86	NaN	NaN
P	0.087	0.36	NaN
C	0.076	0.36	0.91
