# Supplementary material for: Investigating the mechanisms of Sini San in alleviating inflammatory responses via multi-omics and the BDNF/TrkB/PI3K/AKT signaling pathway in depressive model rats
Source: Front Psychiatry. 2025 Oct 17;16:1628634. doi: 10.3389/fpsyt.2025.1628634 (PMC12575371; doi:10.3389/fpsyt.2025.1628634)
Supplement: Supplementary file 1 [file Presentation1.zip › Elisa.xlsx]

## Sheet: IL-1β
hippocampus
CON	MOD	SNS-L	SNS-H	EOT
5.44	9.69	8.37	7.62	7.61
5.8	9.67	8.57	7.19	7.84
5.74	9.83	8.64	7.4	7.62
5.66	9.73	8.52667	7.40333	7.69	均值
0.15748	0.0711805	0.114407	0.175563	0.106145	标准差
colon
CON	MOD	SNS-L	SNS-H	EOT
5.57	9.36	8.79	7.32	6.58
5.23	9.28	8.29	6.76	6.25
5.53	9.61	8.57	6.87	6.44
5.44333	9.41667	8.55	6.98333	6.42333	AVERAGE
0.151731	0.140554	0.204613	0.242258	0.135236	STDEV.P
serum
CON	MOD	SNS-L	SNS-H	EOT
5.6	10.4	8.21	7.85	6.51
6.03	10.46	8.79	7.55	6.49
5.25	9.65	8.05	7.64	6.02
5.62667	10.17	8.35	7.68	6.34	均值
0.318991	0.368511	0.31791	0.125698	0.226421	标准差

## Sheet: TNF-α
hippocampus
CON	MOD	SNS-L	SNS-H	EOT
52.03	86.66	72.51	67.15	61.58
54.02	83.82	73.99	68.35	59.33
51.67	88.68	74.95	68.05	60.67
52.5733	86.3867	73.8167	67.85	60.5267	AVERAGE
1.03345	1.99348	1.00364	0.509902	0.924133	STDEV.P
colon
CON	MOD	SNS-L	SNS-H	EOT
50.47	72.99	70.68	55.76	51
51.46	76.36	67.5	56.92	49.78
51	74.85	68.66	55.32	51.83
50.9767	74.7333	68.9467	56	50.87	AVERAGE
0.404502	1.37827	1.31396	0.674883	0.841942	STDEV.P
serum
CON	MOD	SNS-L	SNS-H	EOT
64.5	84.59	71.39	69.02	64.72
61.22	82.72	73.42	68.41	66.04
63.55	84.45	74.61	69.39	67.68
63.09	83.92	73.14	68.94	66.1467	AVERAGE
1.37799	0.850451	1.32939	0.404063	1.21077	STDEV.P

## Sheet: IL-18
hippocampus
CON	MOD	SNS-L	SNS-H	EOT
24.33	36.88	30.55	27.02	25.66
24.59	36.77	30.4	27.15	25.02
24.4	35.34	30.99	27.88	25.48
24.44	36.33	30.6467	27.35	25.3867	AVERAGE
0.109848	0.701475	0.250377	0.378506	0.269485	STDEV.P
colon
CON	MOD	SNS-L	SNS-H	EOT
20.87	37.49	33.56	29.44	24.87
20.03	36.03	32.85	29.27	23.87
19.11	36.87	33.04	29.52	24.56
20.0033	36.7967	33.15	29.41	24.4333	AVERAGE
0.718764	0.598294	0.300111	0.104243	0.417958	STDEV.P
serum
CON	MOD	SNS-L	SNS-H	EOT
23.97	39.05	34.02	28.62	28.08
23.84	39.59	34.97	28.78	28.74
23.55	38.89	34.88	28.04	28.27
23.7867	39.1767	34.6233	28.48	28.3633	AVERAGE
					STDEV.P
