# Supplementary material for: Investigating the mechanisms of Sini San in alleviating inflammatory responses via multi-omics and the BDNF/TrkB/PI3K/AKT signaling pathway in depressive model rats
Source: Front Psychiatry. 2025 Oct 17;16:1628634. doi: 10.3389/fpsyt.2025.1628634 (PMC12575371; doi:10.3389/fpsyt.2025.1628634)
Supplement: Supplementary file 1 [file Presentation1.zip › PCR.xlsx]

## Sheet: Sheet1
Occlaudin-1	CON	MOD	SNS-L	SNS-H	EOT		CON	MOD	SNS-L	SNS-H	EOT
	0.928731	0.344681	0.470848	0.780967	0.909618		0.927417	0.344193	0.470182	0.779862	0.908331
	1.05215	0.33294	0.537126	0.66128	0.791869		1.05066	0.332469	0.536366	0.660345	0.790749
	1.02337	0.436282	0.464366	0.780967	0.723635		1.02193	0.435665	0.463709	0.779862	0.722611
	1.00142
Claudin-1	1.10701	0.408007	0.644685	0.911722	1.09936		0.9396	0.346306	0.547192	0.773846	0.93311
	1.13813	0.569066	0.700602	0.963707	0.97716		0.966016	0.483008	0.594653	0.817969	0.829388
	1.28937	0.413703	0.509328	0.92445	0.93088		1.09438	0.35114	0.432304	0.784649	0.790107
	1.17817
ZO-1	0.97942	0.435275	0.532185	0.659754	0.882703		0.979216	0.435184	0.532074	0.659616	0.882519
	0.993092	0.408951	0.664343	0.721965	0.82932		0.992885	0.408866	0.664204	0.721814	0.829147
	1.02811	0.482968	0.528509	0.619854	0.876606		1.0279	0.482867	0.528399	0.619725	0.876423
	1.00021
BDNF	1.04247	0.376312	0.554785	0.747425	0.858565		1.04121	0.375859	0.554118	0.746526	0.857532
	1.02811	0.363493	0.624165	0.673617	0.779165		1.02688	0.363056	0.623414	0.672807	0.778228
	0.933033	0.381565	0.692555	0.768438	0.870551		0.931911	0.381106	0.691722	0.767514	0.869504
	1.0012
CREB	1.18921	0.378929	0.594604	0.795536	0.68302		1.17986	0.375952	0.589933	0.789286	0.677654
	0.939523	0.493116	0.646176	0.768438	0.812252		0.932142	0.489242	0.6411	0.762401	0.805871
	0.895025	0.517632	0.615572	0.747425	0.823591		0.887994	0.513565	0.610736	0.741553	0.817121
	1.00792
TrkB	0.972655	0.403321	0.510506	0.68302	0.876606		0.968927	0.401775	0.508549	0.680402	0.873246
	1.12506	0.384219	0.476319	0.779165	0.779165		1.12075	0.382746	0.474493	0.776178	0.776178
	0.913831	0.389582	0.5	0.752623	0.768438		0.910328	0.388089	0.498083	0.749738	0.765492
	1.00385
